# Supplementary material for: Changes of the Proteome and Acetylome during Transition into the Stationary Phase in the Organohalide-Respiring Dehalococcoides mccartyi Strain CBDB1
Source: Microorganisms. 2021 Feb 12;9(2):365. doi: 10.3390/microorganisms9020365 (PMC7918482; doi:10.3390/microorganisms9020365)
Supplement: Supplementary file 1 [file microorganisms-09-00365-s001.zip]

Archive with 3 entries (3 files):
- Supplementary_Figures_S1-S4,Table_S1.pdf
- Table_S2_Exp1_protein_abundances,acetylated_peptides.xlsx
- Table_S3_Exp2_protein_abundances.xlsx
